# Supplementary material for: Optofluidic Particle Manipulation: Optical Trapping in a Thin-Membrane Microchannel
Source: Biosensors (Basel). 2022 Aug 27;12(9):690. doi: 10.3390/bios12090690 (PMC9496393; doi:10.3390/bios12090690)
Supplement: Supplementary file 1 [file biosensors-12-00690-s001.zip]

Archive with 3 entries (2 files):
- Videos Final/
- Videos Final/S-Video-1.mp4
- Videos Final/S-Video-2_No_Sound.mp4
